# Supplementary material for: Triglycerides and Hypertension in a Korean Population: An Individual-Level Mendelian Randomization Analysis
Source: Nutrients. 2026 Feb 14;18(4):633. doi: 10.3390/nu18040633 (PMC12942852; doi:10.3390/nu18040633)
Supplement: Supplementary file 1 [file nutrients-18-00633-s001.zip]

Archive with 1 entries (1 files):
- nutrients-4110311-supplementary.pdf
